# Supplementary material for: Habitat formation prevails over predation in influencing fouling communities
Source: Ecol Evol. 2017 Nov 30;8(1):477–92. doi: 10.1002/ece3.3654 (PMC5756867; doi:10.1002/ece3.3654)
Supplement: Supplementary file 2 [file ECE3-8-477-s002.xlsx]

## Sheet: Feuil1
Table S2. Sessile taxa (fauna and seaweeds) identified on panels by the end of the experiment. Abundances (percentage cover per panel) are indicated for the two study sites (Brest & Trébeurden) as average, minimal and maximal values.
Taxa	Status	Percentage cover per panel, Mean (Min - Max)
		Brest			Trébeurden
Sessile fauna
Porifera
Sycon Risso, 1827	Unassigned	0.0277778	(0 - 1)		1.19444	(0 - 4)
Cnidaria
Kirchenpaueria pinnata (Linnaeus, 1758)	Native	0	(0 - 0)		0.0277778	(0 - 1)
Laomedea flexuosa Alder, 1857	Native	0.277778	(0 - 4)		0.361111	(0 - 4)
Bryozoa
Amathia pruvoti Calvet, 1911	Native	0	(0 - 0)		0.0277778	(0 - 1)
Bugulina fulva (Ryland, 1960)	Native	0	(0 - 0)		3.66667	(0 - 12)
Bugula neritina (Linnaeus, 1758)	NIS	1.55556	(0 - 6)		1.66667	(0 - 14)
Tricellaria inopinata d'Hondt & Occhipinti Ambrogi, 1985	NIS	3.13889	(0 - 21)		2.38889	(0 - 15)
Watersipora subatra (Ortmann, 1890)	NIS	4.11111	(0 - 27)		1.16667	(0 - 5)
Mollusca*
Anomia ephippium Linnaeus, 1758	Cryptogenic	0.25	(0 - 2)		1.16667	(0 - 4)
Heteranomia squamula (Linnaeus, 1758)	Native	0.0277778	(0 - 1)		0.0555556	(0 - 1)
Arthropoda
Austrominius modestus (Darwin, 1854)	NIS	3.55556	(0 - 27)		0.0833333	(0 - 1)
Hesperibalanus fallax (Broch, 1927)	NIS	0.0277778	(0 - 1)		0.0277778	(0 - 1)
Chordata
Aplidium Savigny, 1816	Unassigned	0.111111	(0 - 1)		0.0555556	(0 - 2)
Ascidiella aspersa (Müller, 1776)	Native	26.5556	(2 - 75)		37.1667	(3 - 89)
Asterocarpa humilis (Heller, 1878)	NIS	0.555556	(0 - 5)		0.194444	(0 - 2)
Botrylloides Milne Edwards, 1841	Unassigned	1.08333	(0 - 12)		0.5	(0 - 7)
Botryllus schlosseri (Pallas, 1766)	Native	3.27778	(0 - 25)		5.11111	(0 - 39)
Ciona robusta Hoshino & Tokioka, 1967	NIS	8.16667	(0 - 34)		20.8056	(0 - 64)
Ciona intestinalis (Linnaeus, 1767)	Native	69.9444	(11 - 92)		25.1944	(0 - 69)
Clavelina lepadiformis (Müller, 1776)	Native	0.0555556	(0 - 1)		0.583333	(0 - 11)
Corella eumyota Traustedt, 1882	NIS	0.0555556	(0 - 2)		0.194444	(0 - 2)
Didemnum Savigny, 1816	Native	0	(0 - 0)		3.88889	(0 - 24)
Diplosoma Macdonald, 1859	Native	11.4167	(0 - 64)		3.08333	(0 - 38)
Molgula Forbes, 1848	Native	0.972222	(0 - 8)		2.97222	(0 - 13)
Styela clava Herdman, 1881	NIS	0.0833333	(0 - 2)		0	(0 - 0)
Seaweeds
Rhodophyta
Antithamnionella ternifolia (J.D.Hooker & Harvey) Lyle, 1922	NIS	0	(0 - 0)		0.166667	(0 - 3)
Ceramium Roth, 1797	Unassigned	0	(0 - 0)		0.06	(0 - 1)
Griffithsia corallinoides (Linnaeus) Trevisan, 1845	Native	0	(0 - 0)		0.138889	(0 - 5)
Nitophyllum punctatum (Stackhouse) Greville, 1830	Native	0	(0 - 0)		1.22222	(0 - 15)
Plumaria plumosa (Hudson) Kuntze, 1891	Native	0	(0 - 0)		0.527778	(0 - 8)
Polysiphonia Greville, 1823	Unassigned	0	(0 - 0)		0.277778	(0 - 8)
Ochrophya
Cutleria multifida (Turner) Greville, 1830	Native	0	(0 - 0)		0.138889	(0 - 3)
Ectocarpales Bessey, 1907	Unassigned	0	(0 - 0)		0.194444	(0 - 4)
Chlorophyta
Ulva Linnaeus, 1753	Unassigned	0	(0 - 0)		0.222222	(0 - 8)
* Mytilus sp. juveniles were present but included as mobile fauna (Table S3) as not or very poorly attached to the substratum (post-larval mobility)
