# Supplementary material for: Habitat formation prevails over predation in influencing fouling communities
Source: Ecol Evol. 2017 Nov 30;8(1):477–92. doi: 10.1002/ece3.3654 (PMC5756867; doi:10.1002/ece3.3654)
Supplement: Supplementary file 3 [file ECE3-8-477-s003.xlsx]

## Sheet: Feuil1
Table S3. Mobile taxa identified on panels by the end of the experiment. Numerical abundances are indicated for the two study sites (Brest & Trebeurden) as average, minimal and maximal values. Main trophic groups are indicated: carnivores (C), suspension feeders (SF), herbivores (G)
Taxa	Status	TG	Abundance N per panel, Mean (Min - Max)
			Brest			Trébeurden
Platyhelminthes
Cycloporus papillosus (Sars in Jensen, 1878) Lang, 1884	Native	C	1.44444	(0 - 6)		0.0277778	(0 - 1)
Prostheceraeus vittatus (Montagu, 1815)	Native	C	0	(0 - 0)		1.94444	(0 - 22)
Stylochoplana maculata (Quatrefage, 1845)	Native	C	0.0277778	(0 - 1)		0	(0 - 0)
Stylostomum ellipse (Dalyell, 1853) Lang, 1884	Native	C	1.27778	(0 - 5)		0.222222	(0 - 2)
Annelida
Ctenodrilidae Kennel, 1882	Unassigned	SF	0.277778	(0 - 5)		0	(0 - 0)
Cirratulidae Carus, 1863	Unassigned	SF	0.0833333	(0 - 1)		0	(0 - 0)
Aonides oxycephala (Sars, 1862)	Native	SF	0.138889	(0 - 1)		0.0277778	(0 - 1)
Spio Fabricius, 1785	Unassigned	SF	0	(0 - 0)		0.0277778	(0 - 1)
Spionidae Grube, 1850	Unassigned	SF	0.0555556	(0 - 1)		0	(0 - 0)
Polydorinae	Unassigned	SF	0.111111	(0 - 1)		0	(0 - 0)
Pherusa Oken, 1807	Unassigned	H	0	(0 - 0)		0.0277778	(0 - 1)
Ampharetidae Malmgren, 1866	Native	SF	0.0277778	(0 - 1)		0.277778	(0 - 3)
Eupolymnia nesidensis (Delle Chiaje, 1828)	Native	SF	0.333333	(0 - 2)		4.77778	(0 - 13)
Nicolea venustula (Montagu, 1818)	Native	SF	0.0277778	(0 - 1)		0	(0 - 0)
Nicolea zostericola Örsted, 1844	Native	SF	0.0277778	(0 - 1)		0	(0 - 0)
Pista cristata (Müller, 1776)	Native	SF	0	(0 - 0)		0.0277778	(0 - 1)
Polycirrus Grube, 1850	Unassigned	SF	0.416667	(0 - 3)		1.27778	(0 - 9)
Terebellomorpha Hatschek, 1893	Unassigned	SF	0	(0 - 0)		0.0277778	(0 - 1)
Amphiglena mediterranea (Leydig, 1851)	Native	SF	0.0277778	(0 - 1)		0	(0 - 0)
Branchiomma bombyx (Dalyell, 1853)	Native	SF	0	(0 - 0)		0.583333	(0 - 2)
Sabellidae Latreille, 1825	Unassigned	SF	0	(0 - 0)		0.0277778	(0 - 1)
Fabriciidae Rioja, 1923	Unassigned	SF	0.0555556	(0 - 1)		0	(0 - 0)
Spirorbis Daudin, 1800	Unassigned	SF	0.722222	(0 - 5)		7.27778	(0 - 40)
Leodice Lamarck, 1818 [L. harassii (Audouin & Milne Edwards, 1833)]	Unassigned	C	0.416667	(0 - 3)		0.0277778	(0 - 1)
Lumbrineris Blainville, 1828	Unassigned	C	0	(0 - 0)		0.0277778	(0 - 1)
Lysidice ninetta Audouin & H Milne Edwards, 1833	Native	C	0	(0 - 0)		0.0277778	(0 - 1)
Mysta picta (Quatrefages, 1866)	Native	C	0	(0 - 0)		0.277778	(0 - 2)
Ophryotrocha Claparède & Mecznikow, 1869	Unassigned	C	2.27778	(0 - 15)		0.444444	(0 - 5)
Perinereis cultrifera (Grube, 1840)	Native	C	0.0277778	(0 - 1)		0	(0 - 0)
Platynereis dumerilii (Audouin & Milne Edwards, 1834)	Native	H	0.555556	(0 - 3)		1.66667	(0 - 6)
Websterinereis glauca (Claparède, 1870)	Native	C	0	(0 - 0)		0.166667	(0 - 1)
Amblyosyllis formosa (Claparède, 1863)	Native	SF	0.0833333	(0 - 1)		0.0833333	(0 - 2)
Myrianida Milne Edwards, 1845	Unassigned	SF	0.0833333	(0 - 1)		0.388889	(0 - 4)
Exogone Örsted, 1845 [E. naidina Örsted, 1845]	Unassigned	C	0.555556	(0 - 9)		0.5	(0 - 3)
Pionosyllis Malmgren, 1867	Unassigned	SF	0.0277778	(0 - 1)		0	(0 - 0)
Salvatoria McIntosh, 1885 [S. clavata (Claparède, 1863)]	Unassigned	SF	7.08333	(1 - 17)		0.194444	(0 - 2)
Syllis armillaris (O.F. Müller, 1776)	Native	SF	0.0277778	(0 - 1)		0	(0 - 0)
Syllis columbretensis (Campoy, 1982)	Native	SF	0.166667	(0 - 1)		0	(0 - 0)
Syllis gracilis Grube, 1840	Native	SF	0	(0 - 0)		0.0277778	(0 - 1)
Syllis hyalina Grube, 1863	Native	SF	0.0277778	(0 - 1)		0	(0 - 0)
Syllis Lamarck, 1818 [S. vittata Grube, 1840]	Unassigned	SF	0	(0 - 0)		0.0277778	(0 - 1)
Psamathe fusca Johnston, 1836	Native	C	0.0555556	(0 - 1)		0.194444	(0 - 2)
Syllidia armata Quatrefages, 1866	Native	C	8.5	(0 - 23)		2.75	(0 - 12)
Eulalia Savigny, 1822 [E. viridis L.,1767]	Unassigned	C	0.111111	(0 - 1)		0.0277778	(0 - 1)
Pterocirrus macroceros (Grube, 1860)	Native	C	0.0277778	(0 - 1)		0	(0 - 0)
Pholoe inornata Johnston, 1839	Native	C	0.0555556	(0 - 1)		0	(0 - 0)
Alentia gelatinosa (M. Sars, 1835)	Native	C	0.0277778	(0 - 1)		0.0277778	(0 - 1)
Harmothoe extenuata (Grube, 1840)	Native	C	0.333333	(0 - 3)		0.638889	(0 - 4)
Harmothoe impar (Johnston, 1839)	Native	C	4.83333	(0 - 15)		11.6944	(0 - 41)
Harmothoe spinifera (Ehlers, 1864)	Native	C	0.166667	(0 - 2)		0.0555556	(0 - 1)
Lepidonotus squamatus (Linnaeus, 1758)	Native	C	0.111111	(0 - 1)		0	(0 - 0)
Subadyte pellucida (Ehlers, 1864)	Native	C	0.0277778	(0 - 1)		0.916667	(0 - 3)
Polynoidae Kinberg, 1856	Unassigned	C	0.0277778	(0 - 1)		0	(0 - 0)
Nemertea
Cyanophthalma cordiceps Friedrich, 1933	Native	C	0.0555556	(0 - 1)		0.0277778	(0 - 1)
Oerstedia dorsalis (Abildgaard, 1806)	Native	C	0	(0 - 0)		0.0277778	(0 - 1)
Nemertea indet.	Unassigned	C	0.361111	(0 - 2)		0.222222	(0 - 2)
Mollusca
Aequipecten opercularis (Linnaeus, 1758)	Native	SF	0	(0 - 0)		0.0555556	(0 - 2)
Pectinidae Rafinesque, 1815	Unassigned	SF	0	(0 - 0)		0.0277778	(0 - 1)
Hiatella arctica (Linnaeus, 1767)	Native	SF	0.444444	(0 - 3)		0.0277778	(0 - 1)
Musculus subpictus (Cantraine, 1835)	Native	SF	2.80556	(0 - 7)		0.0833333	(0 - 1)
Mytilus Linnaeus, 1758 (> Juveniles)	Unassigned	SF	13.4444	(3 - 60)		0.138889	(0 - 1)
Parvicardium pinnulatum (Conrad, 1831)	Native	SF	0.0277778	(0 - 1)		0	(0 - 0)
Talochlamys pusio (Linnaeus, 1758)	Native	SF	0	(0 - 0)		0.0277778	(0 - 1)
Veneridae Rafinesque, 1815 [Juveniles Polititapes rhomboides (Pennant, 1777)]	Unassigned	SF	0.0833333	(0 - 1)		0	(0 - 0)
Bivalvia indet.	Unassigned	SF	0.0277778	(0 - 1)		0.0277778	(0 - 1)
Alvania testae (Aradas & Maggiore, 1844)	Native	H	0.194444	(0 - 2)		0	(0 - 0)
Crisilla semistriata (Montagu, 1808)	Native	H	0	(0 - 0)		0.0555556	(0 - 1)
Crepidula fornicata (Linnaeus, 1758)	NIS	SF	0.0555556	(0 - 1)		0.0277778	(0 - 1)
Lamellaria latens (Müller O. F., 1776)	Native	H	0	(0 - 0)		0.111111	(0 - 2)
Lamellaria perspicua (Linnaeus, 1758)	Native	H	0	(0 - 0)		0.0277778	(0 - 1)
Rissoa parva (da Costa, 1778)	Native	H	5.19444	(0 - 25)		3.41667	(0 - 12)
Flabellina Gray, 1833	Unassigned	C	0	(0 - 0)		0.0277778	(0 - 1)
Doto Oken, 1815	Unassigned	C	0	(0 - 0)		0.0277778	(0 - 1)
Facelina Alder & Hancock, 1855	Unassigned	C	0.111111	(0 - 1)		0.0555556	(0 - 1)
Goniodoris castanea Alder & Hancock, 1845	Cryptogenic	C	0.0555556	(0 - 1)		0	(0 - 0)
Janolus Bergh, 1884 [Janolus cristatus (Delle Chiaje, 1841)]	Native	C	0	(0 - 0)		0.0277778	(0 - 1)
Thecacera pennigera (Montagu, 1813)	Cryptogenic	C	0.0277778	(0 - 1)		0	(0 - 0)
Retusidae Thiele, 1925	Unassigned	H	0	(0 - 0)		0.0277778	(0 - 1)
Nematoda
Nematoda indet.	Unassigned	C	0.25	(0 - 2)		0.444444	(0 - 9)
Arthropoda
Ostracoda idet.	Unassigned	SF	0	(0 - 0)		0.0277778	(0 - 1)
Copepoda indet.	Unassigned	SF	0.666667	(0 - 3)		0.416667	(0 - 3)
Siriella clausii G.O. Sars, 1877	Native	SF	0.0277778	(0 - 1)		0.444444	(0 - 2)
Bodotria Goodsir, 1843	Unassigned	SF	0.0277778	(0 - 1)		0.111111	(0 - 2)
Cymodoce Leach, 1814	Unassigned	H	0	(0 - 0)		0.0277778	(0 - 1)
Gnathia maxillaris (Montagu, 1804)	Native	C	0	(0 - 0)		2.77778	(0 - 19)
Janira maculosa Leach, 1814	Native	SF	0	(0 - 0)		0.0277778	(0 - 1)
Zeuxo Templeton, 1840	Cryptogenic	SF	2.11111	(0 - 9)		4.38889	(0 - 13)
Caprella acanthifera Leach, 1814	Native	C	0	(0 - 0)		1.41667	(0 - 49)
Caprella equilibra Say, 1818	Cryptogenic	C	0.638889	(0 - 8)		0.638889	(0 - 7)
Phtisica marina Slabber, 1769	Native	C	334.306	(51 - 1028)		1.47222	(0 - 8)
Ampithoe ramondi Audouin, 1826	Cryptogenic	H	0	(0 - 0)		1.52778	(0 - 6)
Aora gracilis (Bate, 1857)	Native	SF	0	(0 - 0)		42.0278	(6 - 142)
Aora spinicornis Afonso, 1976	Native	SF	0	(0 - 0)		0.111111	(0 - 2)
Aoroides longimerus Ren & Zheng, 1996	NIS	SF	87.3056	(28 - 223)		0	(0 - 0)
Apocorophium acutum (Chevreux, 1908)	Native	SF	0	(0 - 0)		5.44444	(0 - 30)
Calliopidae indet.	Unassigned	SF	0	(0 - 0)		0.0277778	(0 - 1)
Echinogammarus stoerensis (Reid, 1938)	Native	H	0.0277778	(0 - 1)		2.19444	(0 - 37)
Dexamine spinosa (Montagu, 1813)	Native	C	0.0277778	(0 - 1)		0.25	(0 - 2)
Ericthonius punctatus (Bate, 1857)	Native	SF	0	(0 - 0)		0.333333	(0 - 2)
Gammarella fucicola (Leach, 1814)	Native	SF	0	(0 - 0)		0.305556	(0 - 5)
Gammaropsis maculata (Johnston, 1828)	Native	SF	0.0277778	(0 - 1)		0.0277778	(0 - 1)
Gammarus locusta (Linnaeus, 1758)	Native	H	0	(0 - 0)		0.0277778	(0 - 1)
Jassa falcata (Montagu, 1808)	Native	SF	0	(0 - 0)		0.111111	(0 - 1)
Jassa marmorata Holmes, 1905	Native	SF	364.222	(74 - 879)		0.611111	(0 - 3)
Leucothoe spinicarpa (Abildgaard, 1789)	Native	SF	0.166667	(0 - 1)		1.16667	(0 - 8)
Lysianassa ceratina (Walker, 1889)	Native	C	0	(0 - 0)		0.0277778	(0 - 1)
Maera grossimana (Montagu, 1808)	Native	SF	0	(0 - 0)		0.0555556	(0 - 1)
Microdeutopus anomalus (Rathke, 1843)	Native	SF	8.08333	(0 - 32)		6.75	(0 - 27)
Microdeutopus chelifer (Bate, 1862)	Native	SF	0	(0 - 0)		0.0555556	(0 - 1)
Microdeutopus gryllotalpa Costa, 1853	Native	SF	0.0555556	(0 - 2)		0	(0 - 0)
Microdeutopus versiculatus (Bate, 1856)	Native	SF	0	(0 - 0)		0.194444	(0 - 3)
Microprotopus longimanus Chevreux, 1887	Native	SF	0	(0 - 0)		0.0555556	(0 - 1)
Monocorophium acherusicum (Costa, 1853)	Cryptogenic	SF	85.8889	(0 - 187)		38.6111	(3 - 204)
Nannonyx goesi (Boeck, 1871)	Native	C	7.30556	(0 - 66)		19.1667	(1 - 81)
Orchomene humilis (Costa, 1853)	Native	C	0	(0 - 0)		0.0277778	(0 - 1)
Stenothoe gallensis Walker, 1904	NIS	SF	0.194444	(0 - 2)		0.0555556	(0 - 1)
Stenothoe marina (Bate, 1856)	Native	SF	0.0555556	(0 - 2)		0	(0 - 0)
Stenothoe monoculoides (Montagu, 1815)	Native	SF	0.0555556	(0 - 1)		0.0277778	(0 - 1)
Galathea squamifera Leach, 1814	Native	SF	0	(0 - 0)		0.583333	(0 - 9)
Pisidia longicornis (Linnaeus, 1767)	Native	SF	5.30556	(0 - 17)		3.91667	(0 - 21)
Eualus occultus (Lebour, 1936)	Native	C	0.0833333	(0 - 1)		0.0277778	(0 - 1)
Hippolyte varians Leach, 1814 [in Leach, 1813-1814]	Native	C	0	(0 - 0)		0.416667	(0 - 4)
Hippolytidae Spence Bate, 1888	Unassigned	C	0	(0 - 0)		0.472222	(0 - 15)
Palaemon elegans Rathke, 1837	Native	C	0	(0 - 0)		0.0555556	(0 - 1)
Palaemon serratus (Pennant, 1777)	Native	C	0.0277778	(0 - 1)		0.305556	(0 - 3)
Eualus cranchii (Leach, 1817 [in Leach, 1815-1875])	Native	C	0.0277778	(0 - 1)		25.5833	(0 - 127)
Cancridae Latreille, 1802 [Juveniles Cancer pagurus L, 1758]	Unassigned	C	0	(0 - 0)		2.69444	(0 - 13)
Liocarcinus navigator (Herbst, 1794)	Native	C	0.138889	(0 - 2)		3.55556	(0 - 8)
Necora puber (Linnaeus, 1767)	Native	C	0.111111	(0 - 1)		0.666667	(0 - 4)
Pilumnus hirtellus (Linnaeus, 1761)	Native	C	2.33333	(0 - 16)		12.0556	(1 - 34)
Anoplodactylus petiolatus (Krøyer, 1844)	Native	C	0	(0 - 0)		0	(0 - 0)
Endeis spinosa (Montagu, 1808)	Native	C	0	(0 - 0)		0.0277778	(0 - 1)
Chironomidae indet.	Unassigned	SF	0.194444	(0 - 2)		0	(0 - 0)
Echinodermata
Thyone roscovita Hérouard, 1889	Native	SF	0.0277778	(0 - 1)		0	(0 - 0)
Psammechinus miliaris (P.L.S. Müller, 1771)	Native	C	0.0277778	(0 - 1)		0	(0 - 0)
Chordata
Gobiusculus flavescens (Fabricius, 1779)	Native	C	0.0277778	(0 - 1)		0.0277778	(0 - 1)
