# Supplementary material for: Habitat formation prevails over predation in influencing fouling communities
Source: Ecol Evol. 2017 Nov 30;8(1):477–92. doi: 10.1002/ece3.3654 (PMC5756867; doi:10.1002/ece3.3654)
Supplement: Supplementary file 4 [file ECE3-8-477-s004.xlsx]

## Sheet: Sessile fauna
Table S4. Results of PERMANOVA tests for differences in species richness (S) and abundance distribution (cover community structure) of native & non-indigenous sessile fauna species. Significant P-values (< 0.05) are in bold. Pairwise tests are summarized considering Complexity (0%, 50% and 100% cover of turf), Exclusion treatments (Op: Open, CC: Cage Control, Ca: Caged) and sites (Brest, Trébeurd…
		Sessile fauna
		Richness S								Total percentage cover								Assemblage structure
Transformation		None								None								Square root
Distance/Similarity		Euclidean distance								Euclidean distance								Bray-Curtis similarity
		Native				NIS				Native				NIS				Native				NIS
Source	df	MS	Pseudo-F	P		MS	Pseudo-F	P		MS	Pseudo-F	P		MS	Pseudo-F	P		MS	Pseudo-F	P		MS	Pseudo-F	P
Site = Si	1	76.056	80.529	0.0298		11.681	16.277	0.0288		16714	31.052	0.0318		501.39	4.4186	0.1148		17792	45.323	0.0264		11529	14.427	0.0304
Complexity = Co	2	3.0972	6.027	0.2128		3.7222	1.8108	0.3744		660.18	6.1073	0.1682		2189.1	1.6975	0.3962		1538.6	7.6401	0.0828		5345.7	1.5439	0.3464
Exclusion = Ex	2	3.5972	0.71745	0.5498		6.9306	3.9291	0.278		6669.2	53.598	0.0978		217.06	0.17233	1		6483.2	4.8596	0.1882		8206	9.4544	0.1656
Pontoons = Po (Si)	6	0.94444	1.1429	0.3696		0.71759	0.83784	0.554		538.25	1.6224	0.1796		113.47	0.86998	0.5374		392.57	1.2129	0.2874		799.11	0.90613	0.5818
Si x Co	2	0.51389	0.5	0.6224		2.0556	1.1327	0.3554		108.1	0.23137	0.8244		1289.6	13.755	< 0.001		201.39	0.98129	0.4852		3462.6	6.455	0.0006
Si x Ex	2	5.0139	6.2241	0.0138		1.7639	1.9948	0.1722		124.43	0.38598	0.6914		1259.6	4.6302	0.0418		1334.1	5.2784	< 0.001		867.95	1.4519	0.2432
Co x Ex	4	1.1389	0.4	0.8032		2.8889	1.7627	0.2942		179.28	2.9596	0.1674		45.597	0.083803	0.9836		492.26	2.1068	0.194		1415.9	1.8345	0.2062
Po (Si) x Co	12	1.0278	1.2437	0.3278		1.8148	2.1189	0.0582		467.21	1.4083	0.2192		93.75	0.71877	0.7202		205.23	0.63407	0.9138		536.42	0.60826	0.9412
Po (Si) x Ex	12	0.80556	0.97479	0.4902		0.88426	1.0324	0.4542		322.38	0.97174	0.5054		272.03	2.0856	0.0572		252.75	0.78089	0.771		597.8	0.67787	0.9146
Si x Co x Ex	4	2.8472	3.4454	0.0266		1.6389	1.9135	0.1422		60.576	0.18259	0.9434		544.1	4.1715	0.0114		233.65	0.72188	0.7062		771.81	0.87518	0.5926
Res	24	0.82639				0.85648				331.75				130.43				323.67				881.89
Pairwise tests	Si x Ex	Brest	Op = CC = Ca															Brest	Op ≠ CC = Ca
		Treb.	Op = (CC < Ca)															Treb.	(Op ≠ Ca) = CC
	Si x Co																					Brest	0% ≠ 50% = 100%
																						Treb.	0% = (50% ≠ 100%)
	Si x Co x Ex		No difference detected											Brest
														0	Op = CC = Ca
														0.5	Op = CC = Ca
														1	(Op > Ca) = CC
														Op	0% > 50% = 100%
														CC	0% = 50% = 100%
														Ca	0% > 50% = 100%
														Treb.
															No difference detected
