# Supplementary material for: Habitat formation prevails over predation in influencing fouling communities
Source: Ecol Evol. 2017 Nov 30;8(1):477–92. doi: 10.1002/ece3.3654 (PMC5756867; doi:10.1002/ece3.3654)
Supplement: Supplementary file 5 [file ECE3-8-477-s005.xlsx]

## Sheet: Mobile Fauna
Table S5. Results of PERMANOVA tests for differences in species richness (S), numerical abundance (N) and abundance distribution of native & non-indigenous (+ cryptogenic) mobile species. Significant P-values (< 0.05) are in bold. Pairwise tests are summarized considering Complexity (0%, 50% and 100% cover of turf), Exclusion treatments (Op: Open, CC: Cage Control, Ca: Caged) and sites (Brest, Tr…
		Mobile fauna
		Richness S								Numerical abundance								Assemblage structure
Transformation		None								Fourth root								Fourth root
Distance/Similarity		Euclidean distance								Euclidean distance								Bray-Curtis similarity
		Native				NIS + Cryptogenic				Native				NIS + Cryptogenic				Native				NIS + Cryptogenic
Source	df	MS	Pseudo-F	P		MS	Pseudo-F	P		MS	Pseudo-F	P		MS	Pseudo-F	P		MS	Pseudo-F	P		MS	Pseudo-F	P
Ecospace	1	94.551	10.033	0.0048		7.0162	7.9951	0.0102		1.6486	4.1038	0.0592		1.2156	7.1272	0.0132		1562.1	2.7964	0.0048		1256.6	2.7782	0.0764
Sessile fauna volume	1	659.21	1.848	0.472		1.7514	2.611	0.4017		19.568	0.51584	0.7267		11.647	0.7673	0.6439		29734	0.95142	0.545		20223	0.91396	0.4516
Site = Si	1	271.08	17.336	0.0272		0.59647	0.41439	0.5568		28.827	54.983	<0.001		11.523	51.515	<0.001		23759	41.881	<0.001		16837	46.003	<0.001
Complexity = Co	2	34.187	3.9992	0.1124		0.96817	0.84218	0.4712		0.61023	2.9145	0.1598		0.078187	0.36739	0.6856		689.75	0.91053	0.5168		344.88	1.1481	0.3628
Exclusion = Ex	2	3.6405	0.2256	0.812		1.0783	2.1309	0.2696		0.31697	0.70581	0.5678		0.38953	3.8044	0.1556		565.6	0.82713	0.6266		772.4	1.328	0.3626
Pontoons = Po (Si)	6	24.088	3.1908	0.0214		2.0414	2.3648	0.0644		0.84868	3.9684	0.0068		0.35771	3.749	0.008		733.86	1.7991	0.002		384.23	1.1024	0.4136
Si x Co	2	8.625	2.2632	0.1568		1.2345	1.1155	0.359		0.15226	0.64024	0.5426		0.25043	0.88075	0.4422		991.12	2.2696	0.0052		276.96	1.0986	0.41
Si x Ex	2	16.598	1.2536	0.3158		0.44565	1.0181	0.3902		0.46598	2.0831	0.1706		0.088641	0.42942	0.6732		713.3	1.5644	0.1066		616.44	1.7975	0.1686
Co x Ex	4	1.4311	0.17778	0.9398		2.8954	3.6259	0.1248		0.40702	4.5154	0.094		0.14754	3.1403	0.1488		412.6	0.65131	0.8586		588.56	4.2403	0.0616
Po (Si) x Co	12	3.7983	0.50314	0.8894		1.0978	1.2717	0.299		0.24037	1.124	0.3952		0.27966	2.931	0.0158		429.87	1.0538	0.3726		253.82	0.72824	0.7714
Po (Si) x Ex	12	13.148	1.7416	0.1254		0.44299	0.51316	0.8818		0.22215	1.0387	0.4532		0.20662	2.1655	0.0536		453.45	1.1117	0.2702		341.03	0.97843	0.525
Si x Co x Ex	4	8.327	1.103	0.394		0.79762	0.92397	0.473		0.08262	0.38632	0.8154		0.037198	0.38986	0.8004		643.07	1.5765	0.031		129.72	0.37218	0.8976
Res	22	7.5492				0.86325				0.21386				0.095415				407.91				348.55
Pairwise tests																		Si x Co x Ex		No logical grouping
																		Si x Co	Brest	0% = 50% = 100%
																			Treb	(0% ≠ 100%) = 50%
